# Supplementary material for: Immobilization of Dystrophin and Laminin α2-Chain Deficient Zebrafish Larvae In Vivo Prevents the Development of Muscular Dystrophy
Source: PLoS One. 2015 Nov 4;10(11):e0139483. doi: 10.1371/journal.pone.0139483 (PMC4633184; doi:10.1371/journal.pone.0139483)
Supplement: S1 Data — (XLSX) [file pone.0139483.s001.xlsx]

## Sheet: Sheet1
Figure 3
	Sib Caf	0.7683	0.7832	0.7690	0.7913
	Caf	0.3462	0.4066	0.4367
	BTS sib caf	0.6627	0.7601	0.7212
	BTS caf	0.6258	0.6418	0.7787
	Sib Sap	0.8261	0.7539	0.7823	0.7667
	Sap	0.5181	0.4332	0.5212
	BTS Sib Sap	0.6372	0.6961	0.6672
	BTS Sap	0.6613	0.6406	0.6151
Figure 4
	Sap Sib	0.7089	0.7547	0.8940	0.6797
	Sap	0.2725	0.4395	0.3757	0.1415	0.1460
	BTS Sib	0.2966	0.1005	0.1748	0.1167	0.1892	0.1813	0.3335	0.3284	0.1516	0.1411
	BTS Sap	0.2047	0.1374	0.1890
	Caf Sib	0.5047	0.4696	0.5153	0.7633	0.4768
	Caf	0.1463	0.1581	0.1732	0.2013	0.2623
	BTS Sib	0.3940	0.1677	0.1347
	BTS Caf	0.1744	0.1801	0.2586
Figure 5	Sap Sib	0.7590	0.7484	0.8254
	Sap	0.4255	0.3444	0.4877
	BTS Sib	0.2966	0.1005	0.1748	0.1167	0.1892	0.1813	0.3335	0.1516	0.1411	0.3284
	BTS Sap	0.2047	0.1374	0.1898
	Caf Sib	0.7100	0.8056	0.7475
	Caf	0.3044	0.2088	0.2448
	BTS Sib	0.4876	0.4913	0.4662	0.4468	0.5490	0.4466	0.4958	0.4646
	BTS Caf	0.4664	0.2524	0.2121
Table 1
Body Length	BTS Sap	3.41	3.5	3.45
	Ctrl Sap	3.45	3.54	3.53
	BTS Caf	3.46	3.44	3.45
	Ctrl Caf	3.37	3.43	3.46
	BTS SS	3.53	3.38	3.45	3.53	3.51
	Ctrl SS	3.37	3.40	3.36	3.47
	BTS SC	3.45	3.39	3.53	3.40
	Ctrl SC	3.46	3.5	3.4	3.46
Body Width	BTS Sap	0.2170	0.2290	0.2110	0.2170
	Ctrl Sap	0.2150	0.2180	0.2300
	BTS Caf	0.2140	0.2220	0.2240
	Ctrl Caf	0.2340	0.2150	0.2290
	BTS SS	0.2180	0.2110	0.2170	0.2230	0.2230
	Ctrl SS	0.2200	0.2190	0.2250
	BTS SC	0.2290	0.2150	0.2240	0.2250
	Ctrl SC	0.2150	0.2360	0.2290	0.2200
Table 2
time	Sap Sib	0.6600	0.5233	0.0100	0.6825	0.8633	0.3792	0.5225	0.7100	0.6433	0.4475	0.4483	0.6292	0.2783	0.6117	0.5475	0.5458	0.7625	0.6883	0.5317	0.5833	0.4608
	Sap	0.6042	0.6692	0.6358	0.2783
	Caf Sib	0.7242	0.5658	0.3525	0.5875	0.5283	0.7525	0.6633	0.7383	0.5958	0.5933	0.7958	0.6925	0.5642	0.6350	0.6158	0.4875	0.6708	0.6842	0.6642	0.5558
	Caf	0.3275	0.6467	0.6308	0.6742
Speed
	Sap Sib	2.1367	1.3048	2.3333	3.4974	2.6834	2.0964	2.7409	1.7737	1.3108	4.0336	1.2023	2.4274	1.0565	2.2189	2.0717	1.5928	1.7925	1.6196	1.8708	1.4882	3.0312
	Sap	2.2609	2.4645	1.4362	1.1579	1.1514
	Caf Sib	1.6835	1.3358	1.8268	2.3715	2.0628	1.5732	1.9604	1.7349	1.9052	1.0652	2.3040	2.4261	2.7195	2.8260	2.9693	2.1539	0.9197	1.8767	2.6634	1.0887
	Caf	1.9043	1.0098	0.9248	1.0448
